# Supplementary material for: Bacterial calpains and the evolution of the calpain (C2) family of peptidases
Source: Biol Direct. 2015 Nov 2;10:66. doi: 10.1186/s13062-015-0095-0 (PMC4631099; doi:10.1186/s13062-015-0095-0)
Supplement: Additional file 3: Figure S2. — Protein sequence alignment for selected members of the calpain family. The alignment generated by ClustalW is shown. Residues conserved in 80 % of sequences are highlighted in light yellow. Residues that are similar in 80 % of sequences are highlighted in dark yellow. Active site residues are indicated by an asterisk. Calcium-binding residues are indicated by a plus sign. Residue numbers are shown on the right hand side. For the key to sequences, see Additional file 4: Table S2. (TXT 12 kb) [file 13062_2015_95_MOESM3_ESM.txt]

CLUSTAL 2.1 multiple sequence alignment


D8LB20_ECTSI    ------------------------------------------------------------
L1JBM0_GUITH    ------------------------------------------------------------
F4I0A4_ARATH    ------------------------------------------------------------
C3XWK8_BRAFL    ------------------------------------------------------------
B7FWX6_PHATC    ------------------------------------------------------------
CAN5_HUMAN      ------------------------------------------------------------
T2MIT4_HYDVU    ------------------------------------------------------------
CANA_DROME      ------------------------------------------------------------
W4Z5Q7_STRPU    ------------------------------------------------------------
Q8IAA8_CAEEL    ------------------------------------------------------------
G4VAG2_SCHMA    ------------------------------------------------------------
B3RNL8_TRIAD    ------------------------------------------------------------
K1PCX8_CRAGI    ------------------------------------------------------------
A8NBA6_COPC7    ------------------------------------------------------------
I1CS59_RHIO9    ------------------------------------------------------------
D0NT34_PHYIT    ------------------------------------------------------------
A2D9A8_TRIVA    ------------------------------------------------------------
A8I337_CHLRE    ---------------------------------------------------WRRIGDICA
TPR_PORGI       LTKTQRGQDGLERILESFNDYDMPPEEKEEAAPKAKKAAQKLDIDDLREQALSSTTITKE
RIM13_YEAST     ------------------------------------------------------------
                                                                            

D8LB20_ECTSI    ----WKRADLIKARDDDEPFHLFNKGVK------AEDVKQGALGDCWLVAAMATLAGTMP
L1JBM0_GUITH    ---------------------------------------QGRLRDCWYLGALSIMAGRRR
F4I0A4_ARATH    --WMRPDSIVKENGSDSR-PCLFSGDAN------PSDVCQGRLGDCWFLSAVAVLT-EVS
C3XWK8_BRAFL    --WLRPTEISCSTRSEMKTPWAVFRTPF------PSDISQGILGNCWFLSALSVLA-ERP
B7FWX6_PHATC    -----------------------------------SQVRQGAVGNCWFLSALAVVA-EKS
CAN5_HUMAN      -------------KGICEDPRLFVDGIS------SHDLHQGQVGNCWFVAACSSLASRES
T2MIT4_HYDVU    --------------EICDDPQMFVDGAS------SADVTQGRVGNCWFVAAAASLALEKD
CANA_DROME      ---------WLRPHEIAENPQFFVEGYS------RFDVQQGELGDCWLLAATANLTQESN
W4Z5Q7_STRPU    ---------WKRPSEIVQNPQLFVGGAS------RFDVAQGQLGDCWFLAATAGLSLDDH
Q8IAA8_CAEEL    ---------WKRPGEIIANPQLITQGES------RFDVKQGALGDCWFLAALANITLYDA
G4VAG2_SCHMA    ---------WKRPHEINPNAKFFAGGAS------RFDIEQGALGDCWLLAVVASISGYPQ
B3RNL8_TRIAD    ---------WLRPKEITDDPKLYVDGGD------RLDMRQGRLGDCWFVASLSSLATEKN
K1PCX8_CRAGI    ---------WKRPKEFAEKPCLFSEGTS------RYDIGQGSIGTCWFLASVANIADKPK
A8NBA6_COPC7    ---------------IFDKPVFFNAAELGK--PKSEDIIQGALGDCWFLSALATIASVPG
I1CS59_RHIO9    ---------WKRPSDIMR-----DPKLICC--ISSTSIIQDIVTDCSFVASLCVAAAYEQ
D0NT34_PHYIT    ---------WMRPSDCAAKCGYEAPVMIADGGVNPLVVKQDIVTDCSFVASLCIAAAYEQ
A2D9A8_TRIVA    ---------WERAEKKFKGREFEKTCQP-------NEIVQGYFGDCYLVTSLSSICQNSR
A8I337_CHLRE    AAAPQPKKGGASGSKPKPTARLFADDIE------PSDICQGQLGDCWLMSALACLACQQG
TPR_PORGI       ISKIILPTKNLRDDNNTVHQYREVGFQSNGAHNLWDTVVQGIAGDCYMLAALSAIAWVWP
RIM13_YEAST     -----SPVSWNKTEYCAPGTEELQRRYPGRAKLQNEEDYSGGIEQCRDVPDCSLVASLIN
                                                       ..    *  :   .       

D8LB20_ECTSI    GAIKKLFGNSERSYR-----------GKYKVRLFDITQDRWRTITVDDNIP-TRHGN---
L1JBM0_GUITH    ERLEALVCFG-WVAR-----------GVHAVRFF--VEGRWVVVVVDDLIPCDRFGR---
F4I0A4_ARATH    -RISEVIITPEYNEE-----------GIYTVRFC--IQGEWVPVVIDDWIPCESPGK---
C3XWK8_BRAFL    DLIEKVLITKEYTPE-----------GAYQLRLC--KDGIWQTVLIDDLFPCDQNGF---
B7FWX6_PHATC    YLVRQLLPHDKLNPQ-----------GCYEVNLC--LDGAWTPVRVDSTLPVVLQDVNKT
CAN5_HUMAN      LWQKVIPDWKEQEWDPEKPN---AYAGIFHFHFWR--FGEWVDVVIDDRLP---------
T2MIT4_HYDVU    LYTKNFILSKEY------------YHGIFRFRFWR--FGEWIEVVIDDRLP---------
CANA_DROME      LFFRVIPAEQSFEEN---------YAGIFHFRFWQ--YGKWVDVIIDDRLP---------
W4Z5Q7_STRPU    LLKKVIPPDQNFDL------------GVVKFNFWQ--YGKWVTVVIDDQLP---------
Q8IAA8_CAEEL    LFYRIVPPNQSFTEN---------YAGIFHFQFWH--YGKWVDVVVDDRLP---------
G4VAG2_SCHMA    LFDQVVPKDQELKGPE--------YVGVVRFRFWR--FGHWVEVLIDDRLP---------
B3RNL8_TRIAD    LLYRVIPNDQTFDKD---------YAGILHVRFWR--MGQWADIVIDDRLP---------
K1PCX8_CRAGI    LLRRIIPRDSYPVEPQN-------YDGIFHCRFWR--FGIWDDVFIDDYLP---------
A8NBA6_COPC7    LIEEICVARDEE-------------VGVYGFVFHR--DGLWKPVIIDDLLFTNIPKYEEL
I1CS59_RHIO9    KFKKQLITSCVYPQN-KQGQPCYNPNGKYVVKLVY--NGITRKVVVDDLLP---------
D0NT34_PHYIT    RFQKHLITNIIFPADPRTKQPVYNPFGKYVVKLWA--NGVPRKVVIDDLLP---------
A2D9A8_TRIVA    IIKNLFYKSELAVSN-----------GVSCVSFNA--MDTNLYVLVDTMIP---------
A8I337_CHLRE    AIQQVFDTREYTQYG------------RYKMRLYDGARKKWRTVTIDDWIPCGADGQPMF
TPR_PORGI       ALLNMDVDIMSNQDEWRLYR---YFIGRSKQTYAR---PSGSGTSTNEILQEG-------
RIM13_YEAST     LRSKNLNLPLIKQIS----------STKYHVNLSFNGSNKRLVTVDISQIP---------
                                                                 :          

D8LB20_ECTSI    -------------------------PIFAKP-NGKELWVVLLEKAVA-------KFCGSY
L1JBM0_GUITH    -------------------------PIFGRCRKMEHCWVQIFEKAFA-------KLCGSY
F4I0A4_ARATH    -------------------------PAFATSRKLNELWVSMVEKAYA-------KLHGSY
C3XWK8_BRAFL    -------------------------LVYSQAKRR-QLWVPLIEKAMA-------KMHGCY
B7FWX6_PHATC    TG-GSLLQSLRHGVPLNSCKELVATPAFCSAPDL-QLWPALVEKAYA-------KAHGSY
CAN5_HUMAN      ------------------TVN--NQLIYCHSNSRNEFWCALVEKAYA-------KLAGCY
T2MIT4_HYDVU    ------------------TIN--GEL-----------------------------LSGSY
CANA_DROME      ------------------TYN--GELMYMHSTEKNEFWSALLEKAYA-------KLHGSY
W4Z5Q7_STRPU    ------------------TYN--NELVFVHSKEKNEFWSALLEKAYA-------KLHGSY
Q8IAA8_CAEEL    ------------------TVN--NQLYYLHSADNTEFWSALVEKAYA-------KLHGGY
G4VAG2_SCHMA    ------------------VRQGRNTLVFMHSNDPTEFWSALLEKAYA-------KLNGCY
B3RNL8_TRIAD    ------------------CFEKSKRPCYVHPSDKHEFWGCFIEKAYA-------KVNNSY
K1PCX8_CRAGI    ------------------IIYKKQIYSAHSVTDPNEMWVSLLEKAFA-------RMYGSY
A8NBA6_COPC7    KEVEKELYHHDKDLYTKLARKGKKILTYAKSGAQDETWVPLIEKAYA-------KFYCNY
I1CS59_RHIO9    ------------------VSRE-GTLMCTFSTNKGELWASIIEKA----------LMGGY
D0NT34_PHYIT    ------------------VSATSGQLLSSCTTRKNELWVSLIEKAYL-------KLNGGY
A2D9A8_TRIVA    ------------------VSKEGKPKMVSPLNENSPWWFCMVEKTFC-------KLVGSL
A8I337_CHLRE    AKPKGDEAWGG------NYASLDGNLMIKALEMLTGDFVCMFRLGDT-------RDAKSR
TPR_PORGI       -------------------YYKVPIFARSRYWFNGEYWPALFEQAYANWKFPNDSKYNAI
RIM13_YEAST     -------------------TSVDGKQLSLKSNDISDKIGELALLLVS----------KGT
                                                                            

D8LB20_ECTSI    SNIAGGFEAWGLKVLTGNHVWTFRRLKSARPGKPGQWRRYEFLFKPSADNKRDASSVGTE
L1JBM0_GUITH    ADIEGGSEEEALVCLTG----GMPKIVDLRE---------------------------RE
F4I0A4_ARATH    EALEGGLVQDALVDLTGGAGEEIDLRSAQAQID---------------------------
C3XWK8_BRAFL    EALVSGRCIEGLATLTGSPCESLPLHSSSLNAND--------------------------
B7FWX6_PHATC    AQLSGGFIAEGLTDLTGAPTETIIFSDL--------------------------------
CAN5_HUMAN      QALDGGNTADALVDFTGGVSEPIDLTEGDFANDE--------------------------
T2MIT4_HYDVU    EALESGNPGDALVDFTGGVSERIDLVEGDYHNNL--------------------------
CANA_DROME      EALKGGSTCEAMEDFTGGVSEWYDLKE---------------------------------
W4Z5Q7_STRPU    ECLKGGNVIEAMEDFTGGVSESIDLNQ---------------------------------
Q8IAA8_CAEEL    ENLDGGTTAEALEDFTGGLTEYFDLRK---------------------------------
G4VAG2_SCHMA    AHLSGGSQSEAMEDLTGGICLSLELNQK--------------------------------
B3RNL8_TRIAD    EALVGGVNWEALETFTGGIHEDYHMPS---------------------------------
K1PCX8_CRAGI    TEVSGGVSSDSYMALTGGVPEDFDLRKLD-------------------------------
A8NBA6_COPC7    DHLNGGWTGEAIEDLTGGIAKVIEVKDILN------------------------------
I1CS59_RHIO9    DFP-GSNSGIDLHCLTGWIPEHIFIHDKYFVP----------------------------
D0NT34_PHYIT    DFP-GGNSGIDLFALTGWVPERVPVSELIDAPS---------------------------
A2D9A8_TRIVA    SESEGGAPSNALYRLVGGYPMVIELNTLDVREK---------------------------
A8I337_CHLRE    GKPRTEQRWTRLELSRGPPPKDAAPGDDLRLVYAR------------------------D
TPR_PORGI       LQIGGGWPEEALCELSGDSWFTSSGKLMLSS-----------------------------
RIM13_YEAST     YSTDGSNISIDTYRLSGFLPEITQVNSYP-------------------------------
                                *                                           

D8LB20_ECTSI    EVHESDKFWGVLLTYAQGRKGAMCCSITG----PVSERVRKDGLIENHAYSIMRAI----
L1JBM0_GUITH    ELLLDGQMWVKLVKYSDNGHLMGCANHVA----ATSGNIIRDHAYS--ILSVYSVP----
F4I0A4_ARATH    --LASGRLWSQLLRFKQEGFLLGAGSPSG-----SDVHVSSSGIVQGHAYSVLQVR----
C3XWK8_BRAFL    PVVDKDLIWAKLLSSKEAGFLMGASCGGGNM-KVNNKDYHDIGLRPRHAYSVLDVQDI--
B7FWX6_PHATC    --IDLDELWARLLSFHQAGFLVGVATSRG-----------GEGLVGGHAYSLLDVIEINN
CAN5_HUMAN      --TKRNQLFERMLKVHSRGGLISASIKAVT--AADMEARLACGLVKGHAYAVTDVR----
T2MIT4_HYDVU    --EKKKLLHVKLSKLMSRKSMISASIQVQN--RDEMELQMDHGLVKGHAYSILAVK----
CANA_DROME      --APGN-LFTILQKAAERNSMMGCSIEPD---PNVTEAETPQGLIRGHAYSITKVC----
W4Z5Q7_STRPU    --NPPKGLFKILKSSYDRDSQLGCSINAK---PGVTEAKLPSGLIAGHAYTITDVK----
Q8IAA8_CAEEL    --SEKAAVLAALVKGMEMGSLFGCSIDAD---ANIKEAQLRNGLVCGHAYSITAIH----
G4VAG2_SCHMA    --ERPSDLIDQLKIYAQRCCLMGCSIDS-----SVMEQKMDNGLIGSHAYSLTGVY----
B3RNL8_TRIAD    ---MPADGFQRIFNALARHSLLGCFGVTQ---LRVKGHVLPNGLVWGHAYSVDKAA----
K1PCX8_CRAGI    --MEPDQLHTRVRNALYSNAAVTCGTPGT--------FVKKYGLLGSHEYTINGAV----
A8NBA6_COPC7    ----IDQFWTEELLNANRDRVFACAFHQLDSSRNGVGNARVQGLVGSHAYSVLRAV----
I1CS59_RHIO9    -----DNVWDRIFDGMKYGDALVTIATGE----MTEEEATQLGLVPTHAYAVIDIK----
D0NT34_PHYIT    ---KEERLWEQLKSAFHYGDCIITMSTGD----ITKQEAKAIGLVPMHVYAVLNVY----
A2D9A8_TRIVA    --FKSGALFDQINEIFMNGGYLVSGSMEG------NNSSVKHGIVQGHAYNILDVVDYRG
A8I337_CHLRE    EPFDSELMFRSISWELRHGSTIGASNAGG------KDTENIHGIVQGHAYALMKAD----
TPR_PORGI       --FTDLSLLNFMKSMCYSWKTIKPMVIVTP--CWEPLPPMMPGIAAYHAYTVLGYT----
RIM13_YEAST     --------FEKLWKFHKSNLCLMGAGTGN------RSNDMIKPLVENHDYSIIDITYDSR
                                                                   :        

D8LB20_ECTSI    ---------------------DMHGE------------QLIQIRNPWGKKGEWKGRWAD-
L1JBM0_GUITH    ---------------------HVPGD------------GLLLLRNPWG-KHEWTGRYSR-
F4I0A4_ARATH    ---------------------EVDGH------------RLVQIRNPWANEVEWNGPWSD-
C3XWK8_BRAFL    ---------------------LVCGH------------RLIRLRNPWG-TYSWKGDWSD-
B7FWX6_PHATC    SLIGEQKKVTDYFSSPSKKHRKLTGPNYDTCAP----IRLVRIRNPWG-KREWKGDWSV-
CAN5_HUMAN      ---------------------KVRLGHGLLAFFKSEKLDMIRLRNPWG-EREWNGPWSD-
T2MIT4_HYDVU    ---------------------KIKIGNDHISIFNANRLFMVKLRNPWG-DTEWNGPWSD-
CANA_DROME      ---------------------LIDIVTPNRQGK----IPMIRMRNPWGNEAEWNGPWSD-
W4Z5Q7_STRPU    ---------------------KVNVKGRD--------VRLIRIRNPWG-AVEWNGRWSD-
Q8IAA8_CAEEL    ---------------------SITYYGED--------TTLLRLRNPWGNEKEWNGAWSD-
G4VAG2_SCHMA    ---------------------PVNYRGRT--------QWLMRLRNPWGDSHEWKGAWCD-
B3RNL8_TRIAD    ---------------------KIEGNDEE--------VPLVRIRNPWG-CGEWKGAWSD-
K1PCX8_CRAGI    ---------------------TAKG------------VRLFRLRNPWG-KTEWIGPYSD-
A8NBA6_COPC7    ---------------------ECKGR------------RFLVVRNPWG-DSEWTGPWAD-
I1CS59_RHIO9    ---------------------MTP-------DGK----RLLQVKNPWS-HKRWRGPYSHL
D0NT34_PHYIT    ---------------------ELANNSVASKEGKK--IRLLQVKNPWR-KMSWKGPYS--
A2D9A8_TRIVA    -------------------------------------IKLLKLRNPWG-KTEWNGDWSD-
A8I337_CHLRE    ---------------------EADGK------------KFLQLRNPWG-TFEWSGPWSD-
TPR_PORGI       ----------------------VSNG-----------AYYLIIRNPWG----VTEPTGDG
RIM13_YEAST     ---------------------LVKLRDPRNSALNVEISYEQYLKNFKQLYLNWNQEKLFK
                                                          ::*               

D8LB20_ECTSI    GTSEWKTSPLISVAVG-------HENNDNDGTFWM---------------------
L1JBM0_GUITH    ESPSWEDVDDNILSMLGLTREALRREVFEDGSFFM---------------------
F4I0A4_ARATH    SSPEWTDRMKHKLKHVPQSK---------EGIFWMS--------------------
C3XWK8_BRAFL    ESPLWTPDLRDAL-MVHGAA---------EGVFWMS--------------------
B7FWX6_PHATC    DSERWTRALRKKIGSDAFARG--------DGTFFMS--------------------
CAN5_HUMAN      TSEEWQKVSKSEREKMGVTVQD-------DGEFWMT--------------------
T2MIT4_HYDVU    GSPQWNLLSAQEREKYGLVNEN-------SGEFWMS--------------------
CANA_DROME      SSPEWRYIPEEQKAEIGLTFDR-------DGEFWMS--------------------
W4Z5Q7_STRPU    NAREWDDINQRERKNLGLVSGD-------DGEFWMEFSDFKRNFERVDMCHLSAEA
Q8IAA8_CAEEL    GSSEWSKIDEATKKQIDVQFAR-------DGEFWM---------------------
G4VAG2_SCHMA    GSPQWREISEQEKKNINLSFTA-------DGEFWMS--------------------
B3RNL8_TRIAD    GSAEWDTVSEETKKAIGMAVAN-------NGEFWMS--------------------
K1PCX8_CRAGI    GSREWQSIQGIIKG----PNKD-------DGEFYIS--------------------
A8NBA6_COPC7    GSKEWDSELVKILPELGHQFGD-------DGQFVMEYCDFLRCFEIIERTLL----
I1CS59_RHIO9    DSNIWTSELMEALCFDPDAAEK-----NDDGIFWI---------------------
D0NT34_PHYIT    --------------------------------------------------------
A2D9A8_TRIVA    DSDLWDRYPAVKNRCKFEKADD--------GMFWI---------------------
A8I337_CHLRE    KSPLWDQHPK----------------------------------------------
TPR_PORGI       VLSKRDWVIHFDNMKWFNLSKD-------DGIF-----------------------
RIM13_YEAST     RSQVLHFRYDTSRYNKFSIVAD-------KPLFHLVNNSKVTET------------
                                                                        
